# Supplementary material for: Cost-Effectiveness Analysis of Routine Use of 15-Valent Pneumococcal Conjugate Vaccine in the US Pediatric Population
Source: Vaccines (Basel). 2023 Jan 6;11(1):135. doi: 10.3390/vaccines11010135 (PMC9861214; doi:10.3390/vaccines11010135)
Supplement: Supplementary file 1 [file vaccines-11-00135-s001.zip]

Archive with 1 entries (1 files):
- vaccines-2050851-supplementary.pdf
